# Supplementary material for: Altered Expression of GABA-Related Genes in Schizophrenia: Insights from Meta-Analyses of Brain and Blood Samples and iPSC-Derived Organoids
Source: Alpha Psychiatry. 2026 Feb 25;27(1):43531. doi: 10.31083/AP43531 (PMC12957970; doi:10.31083/AP43531)
Supplement: Supplementary file 1 [file 2757-8038-27-1-43531-s1.zip]

Archive with 2 entries (2 files):
- PRISMA_checklist.docx
- Supplementary Material.docx
